# Supplementary material for: An R3-MYB repressor, BnCPC forms a feedback regulation with MBW complex to modulate anthocyanin biosynthesis in Brassica napus
Source: Biotechnol Biofuels Bioprod. 2022 Nov 29;15:133. doi: 10.1186/s13068-022-02227-6 (PMC9706894; doi:10.1186/s13068-022-02227-6)
Supplement: Supplementary file 2 — Additional file 2: Table S1. DEGs related to flavonoid biosynthetic processes. Table S2. Primers used in the present study. [file 13068_2022_2227_MOESM2_ESM.zip]

Archive with 3 entries (2 files):
- Additional file 2/
- Additional file 2/13068_2022_2227_MOESM5_ESM.xlsx
- Additional file 2/13068_2022_2227_MOESM6_ESM.xlsx
