# Supplementary material for: An R3-MYB repressor, BnCPC forms a feedback regulation with MBW complex to modulate anthocyanin biosynthesis in Brassica napus
Source: Biotechnol Biofuels Bioprod. 2022 Nov 29;15:133. doi: 10.1186/s13068-022-02227-6 (PMC9706894; doi:10.1186/s13068-022-02227-6)
Supplement: Supplementary file 2 — Additional file 2: Table S1. DEGs related to flavonoid biosynthetic processes. Table S2. Primers used in the present study. [file 13068_2022_2227_MOESM2_ESM.zip › Additional file 2/13068_2022_2227_MOESM5_ESM.xlsx]

## Sheet: Sheet6
Table S2. DEGs related to flavonoid biosynthetic processes.
Gene name	Gene ID	J9712_10℃-rep1	J9712_10℃-rep2	J9712_10℃-rep3	OE-CPC-6_10℃-rep1	OE-CPC-6_10℃-rep2	OE-CPC-6_10℃-rep3	OE-CPC-11_10℃-rep1	OE-CPC-11_10℃-rep2	OE-CPC-11_10℃-rep3	log2(OE-CPC-6_10℃/J9712_10℃)	log2(OE-CPC-11_10℃/J9712_10℃)
DFR(TT3)	BnaA09g15710D	58.085	44.5805	50.635	7.03559	0.953308	2.97065	4.01522	2.88836	2.7935	-3.8033	-3.98797
	BnaC02g28770D	1.20044	0.738539	0.840114	0.12969	0.00894485	0.0212226	0.019177	0.106052	0.0631485	-4.10794	-3.87125
	BnaC09g17150D	59.1971	45.2397	55.5953	11.5099	1.90246	4.09882	5.61647	4.09282	3.79873	-3.18851	-3.57146
CHS(TT4)	BnaC09g43250D	7.03745	5.60539	6.50971	21.638	19.9343	19.5979	16.713	29.6938	25.0731	1.67497	1.90557
	BnaA09g29340D	0	0	0	0	0	0	0	0	0	0	0
	BnaA02g30340D	0	0	0	0	0	0	0	0	0	0	0
	BnaA02g30320D	0	0	0	0	0	0	0	0	0	0	0
	BnaC02g37270D	0	0	0	0	0	0	0	0	0	0	0
	BnaC02g38730D	0	0	0	0	0	0	0	0	0	0	0
	BnaC02g38710D	0	0	0	0	0	0	0	0	0	0	0
	BnaCnng01290D	0.518937	0.311585	0.555013	1.4778	1.0164	0.996064	1.12507	1.05384	0.857948	1.33671	1.13172
	BnaA03g04590D	0	0	0	0	0	0	0	0	0	0	0
	BnaA10g19670D	9.27596	7.06089	8.22268	25.801	22.0904	22.3722	16.2991	34.2963	25.4923	1.5171	1.63956
	BnaC03g06120D	0	0	0	0	0	0	0	0	0	0	0
	BnaC02g05070D	0	0	0	0	0	0	12.3477	25.1988	19.2312	0	1.19173
CHI(TT5)	BnaA07g37900D	5.61656	3.52797	5.32051	14.974	12.161	11.646	11.3955	15.5448	13.6415	1.4268	1.49438
	BnaA09g34840D	3.23911	2.59994	2.97094	7.47961	6.0308	6.37129	3.25651	8.52142	6.71775	1.17383	1.07907
	BnaA09g34850D	0	0	0	0	0	0	0	0	0	0	0
	BnaAnng08210D	0	0	0	0	0	0	0	0	0	0	0
	BnaAnng37160D	3.72736	3.52499	3.91117	11.109	8.1663	9.12188	8.36661	9.42508	8.04167	1.34402	1.20677
	BnaC07g45760D	0	0	0	0	0	0	0	0	0	0	0
	BnaC08g26010D	1.3391	1.18424	1.44836	3.13095	2.83949	3.10999	2.44656	3.60321	3.44648	1.19045	1.25909
	BnaC08g26020D	1.3391	1.18424	1.44836	3.13095	2.83949	3.10999	2.44656	3.60321	3.44648	1.19045	1.25909
	BnaCnng45660D	3.85821	2.79669	3.08211	8.12806	5.80723	5.81825	6.86458	6.82474	6.45844	1.02251	1.04871
F3H(TT6)	BnaC08g22640D	0	0	0	0	0	0	0	0	0	0	0
	BnaA09g31780D	0	0	0	0	0	0	0	0	0	0	0
	BnaA03g41250D	0	0	0	0	0	0	0	0	0	0	0
F3'H(TT7)	BnaC09g47980D	3.99164	4.0926	4.47945	1.02538	1.20718	0.924434	1.04714	1.58829	0.979588	-1.99789	-1.79881
	BnaA10g23330D	0	0	0	0	0	0	0	0	0	0	0
TT8	BnaA09g22810D	1.54066	1.03141	1.14939	0.238366	0.229964	0.0412897	0.173225	0.288057	0.307147	-2.86476	-2.26869
	BnaC09g24870D	0.640929	0.429088	0.844047	0.102436	0.0981806	0.100345	0.0202395	0.203505	0.0875936	-2.66609	-2.60093
TT18(LDOX)	BnaC01g14310D	22.7723	17.4624	22.1573	4.01642	0.457163	1.36115	1.20113	1.04346	1.07582	-3.41472	-4.23392
	BnaA01g12530D	9.91083	8.41137	8.86795	1.36847	0.320782	0.645774	0.927396	0.953434	1.22546	-3.54094	-3.13061
	BnaA03g45610D	6.2241	4.66778	5.65282	0.992568	0.128133	0.364811	0.532245	0.427267	0.5371	-3.47323	-3.46768
	BnaC07g37670D	9.84535	7.3968	8.58377	1.8322	0.471887	0.65399	0.746722	0.783108	0.974495	-3.12242	-3.36478
TT19(GSTF12)	BnaC09g40740D	0	0	0	0	0	0	1.07598	1.58062	1.60823	0	-1.31905
	BnaC02g07110D	11.666	8.60384	9.30287	5.65587	2.9142	3.8473	3.71835	3.69751	3.21294	-1.24988	-1.477
	BnaC02g07090D	11.666	8.60384	9.30287	5.65587	2.9142	3.8473	3.71835	3.69751	3.21294	-1.24988	-1.477
	BnaA10g17440D	19.0674	15.7739	18.4883	6.53472	1.45375	3.31968	3.55285	1.75942	2.4019	-2.23661	-2.79952
	BnaA02g03440D	50.8034	42.2028	48.2069	13.97	4.73146	8.15428	9.55267	7.13338	8.24098	-2.39416	-2.50731
PAP1	BnaCnng69610D	0.835818	0.488236	0.958618	2.42513	3.16267	2.76963	2.40082	2.47251	2.43675	1.87286	1.67957
	BnaC03g74080D	4.70468	5.14677	5.23918	9.33236	10.3557	11.1543	0	0	0	1.02451	0
	BnaCnng28030D	3.00175	6.18933	3.53379	0.135995	0.32432	0.350248	0.575434	0.482157	0.439878	-3.99731	-3.11061
	BnaCnng75540D	0	0	0	0	0	0	0	0	0	0	0
	BnaA02g35530D	0	0	0	0	0	0	0	0	0	0	0
	BnaAnng41910D	0	0	0	0	0	0	0	0	0	0	0
	BnaCnng17820D	0	0	0	0	0	0	0	0	0	0	0
UF3GT	BnaC09g30320D	4.79293	4.03957	4.43392	1.56787	0.372472	0.600937	1.21779	0.575432	0.832697	-2.38268	-2.34709
	BnaC04g36620D	0	0	0	0	0	0	0	0	0	0	0
	BnaCnng74370D	0	0	0	0	0	0	0	0	0	0	0
	BnaC04g37370D	0.978802	0.980877	0.902717	0	0.0799915	0.0379577	0.385865	0.0862177	0.201686	-4.63099	-2.1033
	BnaC04g37360D	0.231505	0.191783	0.270446	0.0548624	0	0.0371079	0.083828	0.0210719	0	-2.90104	-2.75456
	BnaC04g37350D	0.260413	0.197754	0.26819	0.020571	0	0.0417415	0.0176804	0.0237031	0.0166344	-3.5317	-3.6491
	BnaC04g37330D	0.260413	0.197754	0.26819	0.020571	0	0.0417415	0.0176804	0.0237031	0.0166344	-3.5317	-3.6491
	BnaC04g37310D	0	0	0	0	0	0	0	0	0	0	0
	BnaA10g07160D	6.2398	4.60134	6.29099	1.81479	0.365264	0.50577	1.63038	0.864838	0.923977	-2.66804	-2.33296
