# Supplementary material for: An R3-MYB repressor, BnCPC forms a feedback regulation with MBW complex to modulate anthocyanin biosynthesis in Brassica napus
Source: Biotechnol Biofuels Bioprod. 2022 Nov 29;15:133. doi: 10.1186/s13068-022-02227-6 (PMC9706894; doi:10.1186/s13068-022-02227-6)
Supplement: Supplementary file 2 — Additional file 2: Table S1. DEGs related to flavonoid biosynthetic processes. Table S2. Primers used in the present study. [file 13068_2022_2227_MOESM2_ESM.zip › Additional file 2/13068_2022_2227_MOESM6_ESM.xlsx]

## Sheet: Sheet1
Table S2. Primers used in the present study.
Primers	Sequences (5' to 3')	Purpose
BnCPC-F	CCGACAAGACTGTAAAATGGATAG	Clone primers of BnCPC
BnCPC-R	CACCAACTAAAATGCTACGACCA
BnCPC-F(pEGAD）	GAATTCATGGATAGACGTCGCAGG	Subcellular localization
BnCPC-R(pEGAD)	GGATCCTCATCTCCTAACAAATTC
BnCPC-F(pMDC83）	ACTAGTATGGATAGACGTCGCAGGA	Stable transformation of BnCPC
BnCPC-R(pMDC83)	GGCGCGCCATCTCCTAACAAATTCTC
BnCPC-F(P35S)	gagaacacgggggactctagaATGGATAGACGTCGCAGG	Transient expression assay
BnCPC-R(P35S)	gggaaattcgagctcggtaccTCATCTCCTAACAAATTC
BnPAP1-F(P35S)	gagaacacgggggactctagaATGGAGGATTCGTCCAAAG
BnPAP1-R(P35S)	gggaaattcgagctcggtaccCTAATCAAGTTCTACAGT
BnTT8-F(P35S)	gagaacacgggggactctagaATGGATGAATTAAGTATC
BnTT8-R(P35S)	gggaaattcgagctcggtaccCTAGAGTTTATTATTATA
BnEGL3-F(P35S)	gagaacacgggggactctagaATGGCTACTGGAGAAAAC
BnEGL3-R(P35S)	gggaaattcgagctcggtaccTTAACATATCCATGCAAC
BnTTG1-F(P35S)	gagaacacgggggactctagaATGGACAACTCAGCTCCG
BnTTG1-R(P35S)	gggaaattcgagctcggtaccTCAAACTCTGAGGAGCTG
BnCPC-F(Y2H)	GAATTCATGGATAGACGTCGCAGG	Y2H assay
BnCPC-R(Y2H)	GGATCCTCTCCTAACAAATTCTCTTC
BnTT8-F(Y2HAD)	CCATGGAGATGGATGAATTAAGTATC
BnTT8-R(Y2HAD)	GTCGACCTAGAGTTTATTATTATAT
BnTT8-F(Y2HBD)	CCCGGGTATGGATGAATTAAGTATC
BnTT8-R(Y2HBD)	CTCGAGCTAGAGTTTATTATTATA
BnEGL3-F(Y2HAD)	gccatggaggccagtgaattcATGGCTACTGGAGAAAAC
BnEGL3-R(Y2HAD)	ccgtatcgatgcccacccgggTTAACATATCCATGCAAC
BnEGL3-F(Y2HBD)	tcagaggaggacctgcatatgATGGCTACTGGAGAAAAC
BnEGL3-R(Y2HBD)	ccgctgcaggtcgacggatccTTAACATATCCATGCAAC
BnCPC-F(BiFC)	TCCCCCCGGGATGGATAGACGTCGCAGG	BiFC assay
BnCPC-R(BiFC)	ACGCGTCGACTCTCCTAACAAATTCTCTTC
BnTT8-F(BiFC)	tcccCCCGGGATGGATGAATTAAGTATC
BnTT8-R(BiFC)	ACGCGTCGACGAGTTTATTATTATATATG
BnEGL3-F(BiFC)	ctatttacaattacaggtaccATGGCTACTGGAGAAAAC
BnEGL3-R(BiFC)	gctcaccataccgccgtcgacACATATCCATGCAACTCT
BnCPC-F(pGEX6p-1)	ttccaggggcccctgggatccATGGATAGACGTCGCAGG	Pull-down assay
BnCPC-R(pGEX6p-1)	gatgcggccgctcgagtcgacTCATCTCCTAACAAATTC
BnPAP1-F(pGEX6p-1)	ttccaggggcccctgggatccATGGAGGATTCGTCCAAAG
BnPAP1-R(pGEX6p-1)	gatgcggccgctcgagtcgacCTAATCAAGTTCTACAGT
BnCPC-F(pET30a)	taagaaggagatatacatatgATGGATAGACGTCGCAGG
BnCPC-R(pET30a)	tgcggccgcaagcttgtcgacTCTCCTAACAAATTCTCT
BnTT8-F(pET30a)	taagaaggagatatacatatgATGGATGAATTAAGTATC
BnTT8-R(pET30a)	tgcggccgcaagcttgtcgacGAGTTTATTATTATATAT
BnEGL3-F(pET30a)	taagaaggagatatacatatgATGGCTACTGGAGAAAAC
BnEGL3-R(pET30a)	tgcggccgcaagcttgtcgacACATATCCATGCAACTCT
proBnCPC-F(LUC)	CTATAGGGCGAATTGGGTACCAAGCTTTATATAGAAACA	Dual luciferase reporter assay
proBnCPC-R(LUC)	CAGGAATTCGATATCAAGCTTTTTACAGTCTTGTCGGAA
proBnDFR-F(LUC)	atcgaattcctgcagcccgggTAGAAAGTGTTTGTGTC
proBnDFR-R(LUC)	ggcggccgctctagaactagtCTTTGTGTGTGAAAGATGG
BnCPC-F(SK)	cgcggtggcggccgctctagaATGGATAGACGTCGCAGG
BnCPC-R(SK)	ttcctgcagcccgggggatccTCATCTCCTAACAAATTC
BnPAP1-F(SK)	cgcggtggcggccgctctagaATGGAGGATTCGTCCAAAG
BnPAP1-R(SK)	ttcctgcagcccgggggatccCTAATCAAGTTCTACAGT
BnTT8-F(SK)	cgcggtggcggccgctctagaATGGATGAATTAAGTATC
BnTT8-R(SK)	ttcctgcagcccgggggatccCTAGAGTTTATTATTATA
BnEGL3-F(SK)	cgcggtggcggccgctctagaATGGCTACTGGAGAAAAC
BnEGL3-R(SK)	ttcctgcagcccgggggatccTTAACATATCCATGCAAC
BnTTG1-F(SK)	cgcggtggcggccgctctagaATGGACAACTCAGCTCCG
BnTTG1-R(SK)	ttcctgcagcccgggggatccTCAAACTCTGAGGAGCTG
qBnCPC-F	GGAGACAGGTGGGAATTGATAG	qRT-PCR
qBnCPC-R	CCGTGTTTCATAAGCCAATATC
qBnTT3-F(DFR)-F	AGACCGTGTGCGTAACCGGC
qBnTT3-R(DFR)-R	AGGATCGCGAACAGTGGCACG
qBnTT18-F(LDOX)-F	AAGTCTTCAAGGCTCTCTCTATCG
qBnTT18-R(LDOX)-R	CTAGCTCAGGCTGAGGGCAT
qBnUF3GT-F	CTGATTGGATACCTGAAATCGCT
qBnUF3GT-R	AGCAGGGACAAGAGTTAGGGC
qBnPAP1-F	ATGGCTGAACTATTTGAAGCC
qBnPAP1-R	CTACCAGCAATTAAAGACCACCT
qBnEGL3-F	TGTAACGCTCATACCGCCG
qBnEGL3-R	TCCAAGAAATGGGAAGCAAAC
qBnTT8-F	GTGAAGAGTTTGTTGAGCACAT
qBnTT8-R	TCTTCGTCTTCTTCATGCTCTT
Nicotiana Actin-F	TAACCCAAAGGCTAATCGTG
Nicotiana Actin-R	GTAGTCTCGTGGATTCCTGC
BnACTIN7-F	TGGGTTTGCTGGTGACGAT
BnACTIN7-R	TGCCTAGGACGACCAACAATACT
